# Supplementary material for: Selectivity control in hydrogenation through adaptive catalysis using ruthenium nanoparticles on a CO2-responsive support
Source: Nat Chem. 2021 Jul 5;13(9):916–22. doi: 10.1038/s41557-021-00735-w (PMC8440215; doi:10.1038/s41557-021-00735-w)
Supplement: Supplementary file 2 — Source data for the graph in Supplementary Fig. 6. [file 41557_2021_735_MOESM42_ESM.xlsx]

## Sheet: Supp. Fig. 6
									Product Yield (%)
					Entry	P(H2) (bar)	P(CO2) (bar)	Conversion	2	3	4	5
					1	15	0	>99	0	15	0	85
					2	15	15	>99	7	84	2	7
					3	15	0	>99	0	20	0	80
					4	15	15	>99	1	89	2	7
					5	15	0	>99	0	27	0	73
					6	15	15	>99	0	86	0	14

## Sheet: Supp. Fig. 9c
				NPs	d (nm)
				1	1937
				2	2266
				3	2103
				4	2195
				5	2191
				6	2716
				7	1685
				8	2224
				9	2124
				10	2385
				11	1983
				12	2175
				13	2235
				14	1855
				15	2661
				16	1670
				17	2262
				18	2468
				19	2273
				20	1997
				21	1532
				22	1435
				23	1997
				24	1451
				25	1728
				26	2324
				27	2209
				28	2346
				29	1890
				30	2225
				31	2043
				32	1987
				33	1954
				34	1684
				35	1977
				36	2332
				37	1949
				38	1697
				39	2092
				40	1955
				41	1897
				42	2420
				43	2840
				44	2106
				45	2687
				46	1836
				47	2445
				48	2430
				49	1532
				50	1751
				51	1946
				52	1584
				53	1955
				54	1946
				55	2384
				56	1533
				57	1774
				58	2500
				59	2264
				60	2376
				61	2237
				62	2158
				63	2005
				64	2129
				65	2252
				66	1713
				67	2305
				68	1876
				69	2089
				70	1988
				71	2591
				72	2404
				73	2063
				74	2259
				75	2130
				76	2106
				77	2264
				78	2057
				79	2028
				80	1890
				81	1832
				82	1700
				83	1954
				84	1919
				85	1665
				86	2092
				87	2063
				88	1833
				89	1883
				90	1786
				91	2526
				92	1671
				93	2161
				94	2343
				95	2068
				96	1952
				97	1952
				98	1952
				99	1501
				100	1505
				101	1621
				102	2255
				103	2216
				104	1953
				105	1598
				106	1718
				107	1894
				108	2405
				109	1956
				110	2366
				111	2668
				112	1976
				113	1855
				114	1971
				115	2044
				116	2245
				117	2385
				118	1938
				119	2176
				120	3003
				121	2109
				122	1845
				123	1647
				124	1861
				125	1591
				126	1415
				127	2059
				128	2769
				129	2507
				130	1564
				131	1780
				132	1760
				133	1636
				134	1601
				135	1724
				136	2038
				137	2087
				138	1940
				139	2048
				140	2726
				141	1912
				142	2123
				143	2223
				144	2289
				145	2518
				146	2125
				147	2170
				148	2551
				149	2127
				150	1664
				151	2113
				152	1832
				153	1898
				154	2151
				155	2064
				156	2397
				157	2060
				158	2697
				159	1834
				160	1994
