# Supplementary material for: Selectivity control in hydrogenation through adaptive catalysis using ruthenium nanoparticles on a CO2-responsive support
Source: Nat Chem. 2021 Jul 5;13(9):916–22. doi: 10.1038/s41557-021-00735-w (PMC8440215; doi:10.1038/s41557-021-00735-w)
Supplement: Supplementary file 5 [file 41557_2021_735_MOESM3_ESM.mol]

nchem.20081956C-comp2.mol
  ChemDraw05052121352D

 10 10  0  0  0  0  0  0  0  0999 V2000
    1.3823    1.0106    0.0000 O   0  0  0  0  0  0  0  0  0  0  0  0
    2.0965   -0.2269    0.0000 C   0  0  0  0  0  0  0  0  0  0  0  0
    1.3823    0.1856    0.0000 C   0  0  0  0  0  0  0  0  0  0  0  0
    0.6680   -0.2269    0.0000 C   0  0  0  0  0  0  0  0  0  0  0  0
   -0.0462    0.1856    0.0000 C   0  0  0  0  0  0  0  0  0  0  0  0
   -1.8437   -1.0091    0.0000 C   0  0  0  0  0  0  0  0  0  0  0  0
   -2.0965   -0.2238    0.0000 C   0  0  0  0  0  0  0  0  0  0  0  0
   -1.4274    0.2597    0.0000 O   0  0  0  0  0  0  0  0  0  0  0  0
   -0.7612   -0.2269    0.0000 C   0  0  0  0  0  0  0  0  0  0  0  0
   -1.0187   -1.0106    0.0000 C   0  0  0  0  0  0  0  0  0  0  0  0
  3  1  2  0      
  3  2  1  0      
  4  3  1  0      
  5  4  1  0      
  9  5  1  0      
  6 10  1  0      
  7  6  2  0      
  8  7  1  0      
  9  8  1  0      
 10  9  2  0      
M  END
