# Supplementary material for: Selectivity control in hydrogenation through adaptive catalysis using ruthenium nanoparticles on a CO2-responsive support
Source: Nat Chem. 2021 Jul 5;13(9):916–22. doi: 10.1038/s41557-021-00735-w (PMC8440215; doi:10.1038/s41557-021-00735-w)
Supplement: Supplementary file 17 [file 41557_2021_735_MOESM15_ESM.mol]

nchem.20081956C-comp6b.mol
  ChemDraw05052121352D

  9  9  0  0  0  0  0  0  0  0999 V2000
   -1.7433    0.1940    0.0000 C   0  0  0  0  0  0  0  0  0  0  0  0
   -1.4958   -0.5928    0.0000 C   0  0  0  0  0  0  0  0  0  0  0  0
   -0.6707   -0.6005    0.0000 C   0  0  0  0  0  0  0  0  0  0  0  0
   -0.4087    0.1818    0.0000 C   0  0  0  0  0  0  0  0  0  0  0  0
   -1.0718    0.6730    0.0000 O   0  0  0  0  0  0  0  0  0  0  0  0
    0.3140    0.5791    0.0000 C   0  0  0  0  0  0  0  0  0  0  0  0
    1.0199    0.1520    0.0000 C   0  0  0  0  0  0  0  0  0  0  0  0
    1.7433    0.5493    0.0000 C   0  0  0  0  0  0  0  0  0  0  0  0
    1.0030   -0.6730    0.0000 O   0  0  0  0  0  0  0  0  0  0  0  0
  1  2  1  0      
  2  3  1  0      
  3  4  1  0      
  4  5  1  0      
  5  1  1  0      
  4  6  1  0      
  6  7  1  0      
  7  8  1  0      
  7  9  2  0      
M  END
