# Supplementary material for: Selectivity control in hydrogenation through adaptive catalysis using ruthenium nanoparticles on a CO2-responsive support
Source: Nat Chem. 2021 Jul 5;13(9):916–22. doi: 10.1038/s41557-021-00735-w (PMC8440215; doi:10.1038/s41557-021-00735-w)
Supplement: Supplementary file 21 [file 41557_2021_735_MOESM19_ESM.mol]

nchem.20081956C-comp7a.mol
  ChemDraw05052121352D

 10 10  0  0  0  0  0  0  0  0999 V2000
   -2.0961    0.1944    0.0000 C   0  0  0  0  0  0  0  0  0  0  0  0
   -1.8479   -0.5924    0.0000 C   0  0  0  0  0  0  0  0  0  0  0  0
   -1.0236   -0.6008    0.0000 C   0  0  0  0  0  0  0  0  0  0  0  0
   -0.7608    0.1814    0.0000 C   0  0  0  0  0  0  0  0  0  0  0  0
   -1.4239    0.6726    0.0000 O   0  0  0  0  0  0  0  0  0  0  0  0
   -0.0382    0.5794    0.0000 C   0  0  0  0  0  0  0  0  0  0  0  0
    0.6677    0.1516    0.0000 C   0  0  0  0  0  0  0  0  0  0  0  0
    1.3903    0.5496    0.0000 C   0  0  0  0  0  0  0  0  0  0  0  0
    0.6508   -0.6726    0.0000 O   0  0  0  0  0  0  0  0  0  0  0  0
    2.0961    0.1226    0.0000 C   0  0  0  0  0  0  0  0  0  0  0  0
  1  2  1  0      
  2  3  1  0      
  3  4  1  0      
  4  5  1  0      
  5  1  1  0      
  4  6  1  0      
  6  7  1  0      
  7  8  1  0      
  7  9  1  0      
  8 10  1  0      
M  END
