# Supplementary material for: Selectivity control in hydrogenation through adaptive catalysis using ruthenium nanoparticles on a CO2-responsive support
Source: Nat Chem. 2021 Jul 5;13(9):916–22. doi: 10.1038/s41557-021-00735-w (PMC8440215; doi:10.1038/s41557-021-00735-w)
Supplement: Supplementary file 25 [file 41557_2021_735_MOESM23_ESM.mol]

nchem.20081956C-comp8.mol
  ChemDraw05052121352D

 11 11  0  0  0  0  0  0  0  0999 V2000
   -2.4576    0.1944    0.0000 C   0  0  0  0  0  0  0  0  0  0  0  0
   -2.2100   -0.5932    0.0000 C   0  0  0  0  0  0  0  0  0  0  0  0
   -1.3850   -0.6008    0.0000 C   0  0  0  0  0  0  0  0  0  0  0  0
   -1.1230    0.1814    0.0000 C   0  0  0  0  0  0  0  0  0  0  0  0
   -1.7853    0.6726    0.0000 O   0  0  0  0  0  0  0  0  0  0  0  0
   -0.3995    0.5794    0.0000 C   0  0  0  0  0  0  0  0  0  0  0  0
    0.3063    0.1516    0.0000 C   0  0  0  0  0  0  0  0  0  0  0  0
    1.0290    0.5496    0.0000 C   0  0  0  0  0  0  0  0  0  0  0  0
    0.2888   -0.6726    0.0000 O   0  0  0  0  0  0  0  0  0  0  0  0
    1.7349    0.1226    0.0000 C   0  0  0  0  0  0  0  0  0  0  0  0
    2.4576    0.5199    0.0000 C   0  0  0  0  0  0  0  0  0  0  0  0
  1  2  2  0      
  2  3  1  0      
  3  4  2  0      
  4  5  1  0      
  5  1  1  0      
  4  6  1  0      
  6  7  1  0      
  7  8  1  0      
  7  9  2  0      
  8 10  1  0      
 10 11  1  0      
M  END
