# Supplementary material for: Selectivity control in hydrogenation through adaptive catalysis using ruthenium nanoparticles on a CO2-responsive support
Source: Nat Chem. 2021 Jul 5;13(9):916–22. doi: 10.1038/s41557-021-00735-w (PMC8440215; doi:10.1038/s41557-021-00735-w)
Supplement: Supplementary file 31 [file 41557_2021_735_MOESM29_ESM.mol]

nchem.20081956C-comp9.mol
  ChemDraw05052121352D

 11 11  0  0  0  0  0  0  0  0999 V2000
   -1.7049   -0.1925    0.0000 C   0  0  0  0  0  0  0  0  0  0  0  0
   -1.4574   -0.9800    0.0000 C   0  0  0  0  0  0  0  0  0  0  0  0
   -0.6325   -0.9877    0.0000 C   0  0  0  0  0  0  0  0  0  0  0  0
   -0.3705   -0.2055    0.0000 C   0  0  0  0  0  0  0  0  0  0  0  0
   -1.0327    0.2857    0.0000 O   0  0  0  0  0  0  0  0  0  0  0  0
    0.3529    0.1925    0.0000 C   0  0  0  0  0  0  0  0  0  0  0  0
    1.0587   -0.2353    0.0000 C   0  0  0  0  0  0  0  0  0  0  0  0
    1.7813    0.1627    0.0000 C   0  0  0  0  0  0  0  0  0  0  0  0
    2.4871   -0.2651    0.0000 C   0  0  0  0  0  0  0  0  0  0  0  0
    1.7981    0.9877    0.0000 O   0  0  0  0  0  0  0  0  0  0  0  0
   -2.4871    0.0695    0.0000 C   0  0  0  0  0  0  0  0  0  0  0  0
  1  2  2  0      
  2  3  1  0      
  3  4  2  0      
  4  5  1  0      
  5  1  1  0      
  4  6  1  0      
  6  7  2  0      
  7  8  1  0      
  8  9  1  0      
  8 10  2  0      
  1 11  1  0      
M  END
