# Supplementary material for: Selectivity control in hydrogenation through adaptive catalysis using ruthenium nanoparticles on a CO2-responsive support
Source: Nat Chem. 2021 Jul 5;13(9):916–22. doi: 10.1038/s41557-021-00735-w (PMC8440215; doi:10.1038/s41557-021-00735-w)
Supplement: Supplementary file 33 [file 41557_2021_735_MOESM31_ESM.mol]

nchem.20081956C-comp9a.mol
  ChemDraw05052121352D

 11 11  0  0  0  0  0  0  0  0999 V2000
   -1.7051   -0.1929    0.0000 C   0  0  0  0  0  0  0  0  0  0  0  0
   -1.4576   -0.9797    0.0000 C   0  0  0  0  0  0  0  0  0  0  0  0
   -0.6325   -0.9874    0.0000 C   0  0  0  0  0  0  0  0  0  0  0  0
   -0.3697   -0.2051    0.0000 C   0  0  0  0  0  0  0  0  0  0  0  0
   -1.0328    0.2861    0.0000 O   0  0  0  0  0  0  0  0  0  0  0  0
    0.3529    0.1921    0.0000 C   0  0  0  0  0  0  0  0  0  0  0  0
    1.0588   -0.2349    0.0000 C   0  0  0  0  0  0  0  0  0  0  0  0
    1.7815    0.1623    0.0000 C   0  0  0  0  0  0  0  0  0  0  0  0
    2.4874   -0.2647    0.0000 C   0  0  0  0  0  0  0  0  0  0  0  0
    1.7991    0.9874    0.0000 O   0  0  0  0  0  0  0  0  0  0  0  0
   -2.4874    0.0691    0.0000 C   0  0  0  0  0  0  0  0  0  0  0  0
  1  2  1  0      
  2  3  1  0      
  3  4  1  0      
  4  5  1  0      
  5  1  1  0      
  4  6  1  0      
  6  7  1  0      
  7  8  1  0      
  8  9  1  0      
  8 10  1  0      
  1 11  1  0      
M  END
