# Supplementary material for: Selectivity control in hydrogenation through adaptive catalysis using ruthenium nanoparticles on a CO2-responsive support
Source: Nat Chem. 2021 Jul 5;13(9):916–22. doi: 10.1038/s41557-021-00735-w (PMC8440215; doi:10.1038/s41557-021-00735-w)
Supplement: Supplementary file 39 [file 41557_2021_735_MOESM37_ESM.mol]

nchem.20081956C-comp10a.mol
  ChemDraw05052121352D

 12 12  0  0  0  0  0  0  0  0999 V2000
   -1.3953   -0.1928    0.0000 C   0  0  0  0  0  0  0  0  0  0  0  0
   -1.1479   -0.9795    0.0000 C   0  0  0  0  0  0  0  0  0  0  0  0
   -0.3231   -0.9871    0.0000 C   0  0  0  0  0  0  0  0  0  0  0  0
   -0.0611   -0.2051    0.0000 C   0  0  0  0  0  0  0  0  0  0  0  0
   -0.7240    0.2860    0.0000 O   0  0  0  0  0  0  0  0  0  0  0  0
    0.6622    0.1928    0.0000 C   0  0  0  0  0  0  0  0  0  0  0  0
    1.3671   -0.2348    0.0000 C   0  0  0  0  0  0  0  0  0  0  0  0
    2.0903    0.1631    0.0000 C   0  0  0  0  0  0  0  0  0  0  0  0
    2.7960   -0.2646    0.0000 C   0  0  0  0  0  0  0  0  0  0  0  0
    2.1071    0.9871    0.0000 O   0  0  0  0  0  0  0  0  0  0  0  0
   -2.1774    0.0699    0.0000 C   0  0  0  0  0  0  0  0  0  0  0  0
   -2.7960   -0.4770    0.0000 O   0  0  0  0  0  0  0  0  0  0  0  0
  1  2  1  0      
  2  3  1  0      
  3  4  1  0      
  4  5  1  0      
  5  1  1  0      
  4  6  1  0      
  6  7  1  0      
  7  8  1  0      
  8  9  1  0      
  8 10  1  0      
  1 11  1  0      
 11 12  1  0      
M  END
