# Supplementary material for: Selectivity control in hydrogenation through adaptive catalysis using ruthenium nanoparticles on a CO2-responsive support
Source: Nat Chem. 2021 Jul 5;13(9):916–22. doi: 10.1038/s41557-021-00735-w (PMC8440215; doi:10.1038/s41557-021-00735-w)
Supplement: Source Data Fig. 3 — Source data for the graphs in Fig. 3. [file 41557_2021_735_MOESM43_ESM.xlsx]

## Sheet: Sheet1
				Data Figure 3b
						Product yield (%)
	Catalyst	Experiment	P(H2) (bar)	P(CO2) (bar)	Conversion (%)	2	3	4	5	Mean value 3	Standard Deviation 3	Mean value 5	Standard Deviation 5
	Ru@PGS	1	15	0	>99	0	11	0	89	14	3	86	3
		2			>99	0	14	0	86
		3			>99	0	17	0	83
		1	15	15	>99	0	88	1	11	86.75	1.5	12.25	2.06155
		3			>99	0	85	1	14
		3			>99	1	88	1	10
		4			>99	0	86	0	14
	Ru@SiO2	1	15	0	>99	0	2	0	98	2.5	0.707107	97.5	0.707107
		2			>99	0	3	0	97
		1	15	15	>99	0	4	0	96	3.5	0.707107	96.5	0.707107
		2			>99	0	3	0	97
				Data Figure 3c
					Product yield (%)
		Time (h)	Experiment	P(H2) (bar)	Conversion (%)	2	3	4	5	Mean value 2	Standard Deviation 2	Mean value 3	Standard Deviation 3	Mean value 5	Standard Deviation 5
		1	1	15	>99	5	80	4	11	8	4.24264	80	0	8	4.24264
			2		>99	11	80	4	5
		2	1		>99	0	60	0	39.7	0	0	61.5	2.12132	38.35	1.90919
			2		>99	0	63	0	37
		4	1		>99	0	29.5	0	70	0	0	31.75	3.18198	68	2.82843
			2		>99	0	34	0	66
		8	1		>99	0	11.4	0	88.6	0	0	12.7	1.83848	87.3	1.83848
			2		>99	0	14	0	86
		12	1		>99	0	9.6	0	90.4	0	0	10	-	90	-
		16	1		>99	0	8.8	0	91.2	0	0	8.4	0.565685	91.6	0.565685
			2		>99	0	8	0	92
		32	1		>99	0	0.5	0	99	0	0	1	-	99	-
				Data Figure 3d
					Product yield (%)
		Time (h)	Experiment	P(H2)/P(CO2) (bar)	Conversion (%)	2	3	4	5	Mean value 2	Standard Deviation 2	Mean value 3	Standard Deviation 3	Mean value 5	Standard Deviation 5
		1	1	15/15	>99	61	35	3	1	63.5	3.53553	33	2.82843	1	0
			2		>99	66	31	2	1
		2	1		>99	51	44	4	1	53	2.82843	42.5	2.12132	1	0
			2		>99	55	41	3	1
		4	1		>99	11	80	3	6	11	0	82	2.82843	5	1.41421
			2		>99	11	84	1	4
		8	1		>99	6	84	3	7	6	0	83.5	0.707107	7.5	0.707107
			2		>99	6	83	3	8
		12	1		>99	2	87	2	10	2	8	87	-	10	-
		16	1		>99	1	88	0	11	0	0	87	1.41421	12.5	2.12132
			2		>99	0	86	0	14
		32	1		>99	0	84	0	16	0	0	84	-	16	-
