# Supplementary material for: Selectivity control in hydrogenation through adaptive catalysis using ruthenium nanoparticles on a CO2-responsive support
Source: Nat Chem. 2021 Jul 5;13(9):916–22. doi: 10.1038/s41557-021-00735-w (PMC8440215; doi:10.1038/s41557-021-00735-w)
Supplement: Source Data Fig. 5 — Source data for the graph in Fig. 5. [file 41557_2021_735_MOESM44_ESM.xlsx]

## Sheet: Sheet2
					Data Figure 5
							Product yield (%)
				P(H2) (bar)	P(CO2) (bar)	Conversion (%)	2	3	4	5
				15	0	>99	0	13	0	87
				15	15	>99	0	90	0	10
				15	0	>99	0	12	0	88
				15	15	>99	0	89	0	11
				15	0	>99	0	15	0	85
				15	15	>99	0	88	0	12
